# Supplementary material for: Morphological, Behavioral, and Transcriptomic Profiling Reveals Developmental Toxicity of PCB Metabolites in Zebrafish
Source: Toxics. 2026 May 19;14(5):444. doi: 10.3390/toxics14050444 (PMC13211715; doi:10.3390/toxics14050444)
Supplement: Supplementary file 1 [file toxics-14-00444-s001.zip]

Archive with 1 entries (1 files):
- toxics-4263285-supplementary.pdf
